# Supplementary material for: Effects of mental fatigue on basketball-specific decision-making in basketball players of different skill levels: the mediating role of attentional control
Source: Front Psychol. 2026 May 22;17:1832492. doi: 10.3389/fpsyg.2026.1832492 (PMC13236490; doi:10.3389/fpsyg.2026.1832492)
Supplement: Supplementary file 1 [file Table_1.XLSX]

## Sheet: Sheet1
Serial Number	Group	Training duration	Age
1	Expert	10	22
2	Expert	10	19
3	Expert	8	20
4	Expert	9	19
5	Expert	11	21
6	Expert	9	19
7	Expert	10	21
8	Expert	11	20
9	Expert	9	20
10	Expert	10	21
11	Expert	10	22
12	Expert	9	21
13	Expert	10	18
14	Expert	9	18
15	Expert	10	19
16	Expert	8	19
17	Expert	9	22
18	Expert	11	21
19	Expert	10	20
20	Expert	9	20
21	Expert	8	22
22	Novice	4	20
23	Novice	4	19
24	Novice	3	20
25	Novice	4	20
26	Novice	3	20
27	Novice	5	20
28	Novice	3	20
29	Novice	5	20
30	Novice	3	20
31	Novice	4	20
32	Novice	4	19
33	Novice	4	19
34	Novice	3	20
35	Novice	5	21
36	Novice	3	21
37	Novice	4	20
38	Novice	6	20
39	Novice	4	20
40	Novice	5	21
41	Novice	4	20
42	Novice	3	19
