# Supplementary material for: Effects of mental fatigue on basketball-specific decision-making in basketball players of different skill levels: the mediating role of attentional control
Source: Front Psychol. 2026 May 22;17:1832492. doi: 10.3389/fpsyg.2026.1832492 (PMC13236490; doi:10.3389/fpsyg.2026.1832492)
Supplement: Supplementary file 2 [file Table_2.XLSX]

## Sheet: Sheet1
Serial Number	Group	Pre-test RT conflict effect	Post-test RT conflict effect	Difference	Pre-test ACC conflict effect	Post-test ACC conflict effect	Difference
1	Expert	22	35	13	-0.035	-0.048	-0.013
2	Expert	20	40.5	20.5	0.04	0.034	-0.006
3	Expert	20.5	48.4	27.9	0.045	0.025	-0.02
4	Expert	23.8	37.8	14	-0.01	-0.009	0.001
5	Expert	20.2	50.1	29.9	-0.013	-0.023	-0.01
6	Expert	15	16	1	0.017	0.024	0.007
7	Expert	28.9	43.9	15	-0.001	-0.002	-0.001
8	Expert	24.1	49.89	25.79	0.079	0.089	0.01
9	Expert	26.1	58.6	32.5	0	-0.005	-0.005
10	Expert	38.7	61	22.3	0.033	0.019	-0.014
11	Expert	20.6	38.9	18.3	0.008	0.015	0.007
12	Expert	20	95	75	0.036	0.032	-0.004
13	Expert	26	66	40	0.011	0.017	0.006
14	Expert	23.9	50.9	27	0.044	0.048	0.004
15	Expert	28	56.1	28.1	-0.019	-0.006	0.013
16	Expert	32.6	56.6	24	0.021	0.026	0.005
17	Expert	22	48	26	0.069	0.062	-0.007
18	Expert	25	26	1	0.082	0.081	-0.001
19	Expert	11.9	38.2	26.3	0.011	0.015	0.004
20	Expert	31.8	51.8	20	-0.029	-0.016	0.013
21	Expert	34.7	64.1	29.4	0.059	0.061	0.002
22	Novice	32.2	65.2	33	0.019	0.014	-0.005
23	Novice	29.5	66	36.5	0.006	0.013	0.007
24	Novice	30	51.67	21.67	-0.014	-0.021	-0.007
25	Novice	58.6	83.49	24.89	-0.077	-0.073	0.004
26	Novice	20	110	90	0.057	0.045	-0.012
27	Novice	20.6	57.35	36.75	0	0.005	0.005
28	Novice	45	70	25	0.07	0.063	-0.007
29	Novice	42.41	78.31	35.9	0	0.009	0.009
30	Novice	42.6	64.6	22	0.094	0.092	-0.002
31	Novice	26.8	65.8	39	0.02	0.006	-0.014
32	Novice	36.6	59.49	22.89	-0.02	-0.025	-0.005
33	Novice	27	50.9	23.9	0.074	0.07	-0.004
34	Novice	29.6	69.6	40	0.051	0.032	-0.019
35	Novice	22	55	33	0.176	0.172	-0.004
36	Novice	30	60	30	-0.046	-0.045	0.001
37	Novice	31	66	35	-0.01	-0.017	-0.007
38	Novice	37.5	74.5	37	0.017	0.026	0.009
39	Novice	46.7	82.2	35.5	-0.032	-0.047	-0.015
40	Novice	38.3	65.3	27	0.066	0.059	-0.007
41	Novice	46.1	58.99	12.89	0.031	0.039	0.008
42	Novice	40.3	110.3	70	-0.012	-0.02	-0.008
