# Supplementary material for: Effects of mental fatigue on basketball-specific decision-making in basketball players of different skill levels: the mediating role of attentional control
Source: Front Psychol. 2026 May 22;17:1832492. doi: 10.3389/fpsyg.2026.1832492 (PMC13236490; doi:10.3389/fpsyg.2026.1832492)
Supplement: Supplementary file 3 [file Table_3.XLSX]

## Sheet: Sheet1
Serial Number	Group	XVAS	YRT	YACC	MRT	MACC
1	Expert	23	79.25	-0.15	13	-0.01
2	Expert	25	187.6	-0.05	20.5	0.01
3	Expert	46	554.7	-0.1	27.9	-0.01
4	Expert	19	37.15	-0.1	14	0
5	Expert	48	565	-0.05	29.9	-0.01
6	Expert	20	27.15	-0.05	1	0.01
7	Expert	19	94.1	-0.15	15	-0.01
8	Expert	41	360.5	-0.05	25.79	0.01
9	Expert	51	664	-0.05	32.5	0
10	Expert	40	459.7	-0.1	22.3	-0.01
11	Expert	38	429.35	-0.1	18.3	-0.01
12	Expert	60	1080.55	-0.05	75	0
13	Expert	57	918.2	-0.05	40	-0.02
14	Expert	43	513.5	-0.1	27	0
15	Expert	37	525.45	-0.05	28.1	0
16	Expert	25	301	-0.1	24	-0.01
17	Expert	39	428	-0.05	26	0.01
18	Expert	17	58.65	-0.05	1	-0.02
19	Expert	45	385	-0.1	26.3	-0.01
20	Expert	26	234.88	-0.05	20	0.01
21	Expert	40	538	-0.1	29.4	-0.01
22	Novice	47	619.5	-0.2	33	-0.01
23	Novice	45	445.55	-0.15	36.5	-0.01
24	Novice	31	226.15	-0.15	21.67	-0.02
25	Novice	30	342.35	-0.15	24.89	0
26	Novice	59	1055.45	-0.05	90	-0.01
27	Novice	43	504.9	-0.1	36.75	0.01
28	Novice	41	353.35	-0.2	25	0
29	Novice	40	425	-0.1	35.9	0.01
30	Novice	28	239.8	-0.3	22	-0.01
31	Novice	43	867.4	-0.2	39	-0.01
32	Novice	36	312.25	-0.05	22.89	0.01
33	Novice	38	338.95	-0.1	23.9	0
34	Novice	57	604.5	-0.25	40	0.01
35	Novice	39	351.78	-0.05	33	0
36	Novice	49	579.95	0	30	0.01
37	Novice	39	374.65	-0.1	35	0.01
38	Novice	51	758	-0.15	37	-0.01
39	Novice	50	556.55	-0.05	35.5	0
40	Novice	40	397.11	-0.15	27	0
41	Novice	31	289	-0.05	12.89	0.01
42	Novice	43	455.19	-0.15	70	0
