# Supplementary material for: Effects of mental fatigue on basketball-specific decision-making in basketball players of different skill levels: the mediating role of attentional control
Source: Front Psychol. 2026 May 22;17:1832492. doi: 10.3389/fpsyg.2026.1832492 (PMC13236490; doi:10.3389/fpsyg.2026.1832492)
Supplement: Supplementary file 4 [file Table_4.XLSX]

## Sheet: Sports decision-making
Serial Number	Group	Pre-test accuracy	Pre-test reaction time	Post-test accuracy	Post-test reaction time	YRT
1	Expert	0.65	2202.1	0.5	2281.35	79.25
2	Expert	0.65	2316.55	0.6	2504.15	187.6
3	Expert	0.65	2357.2	0.55	2911.9	554.7
4	Expert	0.7	1923.3	0.6	1960.45	37.15
5	Expert	0.65	1100	0.6	1665	565
6	Expert	0.7	1634.8	0.65	1661.95	27.15
7	Expert	0.65	854.65	0.5	948.75	94.1
8	Expert	0.55	1598.25	0.5	1958.75	360.5
9	Expert	0.6	1833.7	0.55	2497.7	664
10	Expert	0.75	2094.9	0.65	2554.6	459.7
11	Expert	0.6	1351.45	0.5	1780.8	429.35
12	Expert	0.65	1585.75	0.6	2666.3	1080.55
13	Expert	0.6	1543.85	0.55	2462.05	918.2
14	Expert	0.65	1302.6	0.55	1816.1	513.5
15	Expert	0.65	992.2	0.6	1517.65	525.45
16	Expert	0.75	932	0.65	1233	301
17	Expert	0.65	1242	0.6	1670	428
18	Expert	0.75	891.35	0.7	950	58.65
19	Expert	0.75	1561	0.65	1176	385
20	Expert	0.8	976.12	0.75	1211	234.88
21	Expert	0.65	1230	0.55	1768	538
22	Novice	0.6	1989.85	0.4	2609.35	619.5
23	Novice	0.6	2260.3	0.45	2705.85	445.55
24	Novice	0.5	2830.75	0.35	3056.9	226.15
25	Novice	0.6	2387.75	0.45	2730.1	342.35
26	Novice	0.35	1489.8	0.3	2545.25	1055.45
27	Novice	0.4	2147	0.3	2651.9	504.9
28	Novice	0.55	2737.7	0.35	3091.05	353.35
29	Novice	0.45	2290.85	0.35	2715.85	425
30	Novice	0.65	1687.15	0.35	1926.95	239.8
31	Novice	0.65	1834.85	0.45	2702.25	867.4
32	Novice	0.4	1755.45	0.35	2067.7	312.25
33	Novice	0.65	1867.1	0.55	2206.05	338.95
34	Novice	0.65	1403.45	0.4	2007.95	604.5
35	Novice	0.4	2148.45	0.35	2500.23	351.78
36	Novice	0.55	2644.6	0.55	3224.55	579.95
37	Novice	0.55	1210	0.45	1584.65	374.65
38	Novice	0.6	2132	0.45	2890	758
39	Novice	0.5	1873.45	0.45	2430	556.55
40	Novice	0.65	2443.56	0.5	2840.67	397.11
41	Novice	0.4	1590	0.35	1879	289
42	Novice	0.6	1997.81	0.45	2453	455.19
