# Supplementary material for: Effects of mental fatigue on basketball-specific decision-making in basketball players of different skill levels: the mediating role of attentional control
Source: Front Psychol. 2026 May 22;17:1832492. doi: 10.3389/fpsyg.2026.1832492 (PMC13236490; doi:10.3389/fpsyg.2026.1832492)
Supplement: Supplementary file 5 [file Table_5.XLSX]

## Sheet: Sheet1
Serial Number	Group	rt_congruent_1_320_ms	rt_incongruent_1_320_ms	Average1-320ms	rt_congruent_641_960_ms	rt_incongruent_641_960_ms	Average641-960ms	acc_congruent_1_320	acc_incongruent_1_320	Average1-320	acc_congruent_641_960	acc_incongruent_641_960	Average641-960	Pre-test interference effect RT	Post-test interference effect RT	Pre-test interference effect ACC	Post-test interference effect ACC
1	Expert	869.5	934.9	902.2	910.3	1012.2	961.25	0.916	0.88	0.898	0.871	0.845	0.858	65.4	101.9	0.036	0.026
2	Expert	1031.1	1114.1	1072.6	1118	1212.2	1165.1	0.96	0.935	0.9475	0.931	0.873	0.902	83	94.2	0.025	0.058
3	Expert	793.1	941.3	867.2	1000.9	1153.2	1077.05	0.961	0.901	0.931	0.877	0.801	0.839	148.2	152.3	0.06	0.076
4	Expert	910.8	1022.7	966.75	1066.8	1189.8	1128.3	0.999	0.951	0.975	0.929	0.862	0.8955	111.9	123	0.048	0.067
5	Expert	870.7	1011.9	941.3	913.9	1102.2	1008.05	0.991	0.958	0.9745	0.93	0.881	0.9055	141.2	188.3	0.033	0.049
6	Expert	939.8	999.3	969.55	975.3	1046.9	1011.1	0.943	0.927	0.935	0.868	0.84	0.854	59.5	71.6	0.016	0.028
7	Expert	730.2	889	809.6	829.5	985.6	907.55	0.972	0.938	0.955	0.95	0.931	0.9405	158.8	156.1	0.034	0.019
8	Expert	796.6	881	838.8	842.4	972.7	907.55	0.942	0.885	0.9135	0.834	0.766	0.8	84.4	130.3	0.057	0.068
9	Expert	755.7	855	805.35	944.9	1056.4	1000.65	0.999	0.96	0.9795	0.972	0.908	0.94	99.3	111.5	0.039	0.064
10	Expert	846.8	942	894.4	1131	1222.2	1176.6	0.967	0.93	0.9485	0.893	0.86	0.8765	95.2	91.2	0.037	0.033
11	Expert	1047.1	1194.5	1120.8	1237.7	1384.1	1310.9	0.938	0.908	0.923	0.881	0.833	0.857	147.4	146.4	0.03	0.048
12	Expert	1049.4	1141	1095.2	1161.4	1280.4	1220.9	0.921	0.893	0.907	0.872	0.816	0.844	91.6	119	0.028	0.056
13	Expert	829	918	873.5	953.3	1054.7	1004	0.931	0.883	0.907	0.932	0.851	0.8915	89	101.4	0.048	0.081
14	Expert	906.4	1002.3	954.35	988	1153.3	1070.65	0.909	0.885	0.897	0.862	0.824	0.843	95.9	165.3	0.024	0.038
15	Expert	961.1	1006.5	983.8	1003.8	1061	1032.4	0.941	0.893	0.917	0.861	0.803	0.832	45.4	57.2	0.048	0.058
16	Expert	780.5	925.2	852.85	1067.7	1206.9	1137.3	0.938	0.907	0.9225	0.846	0.821	0.8335	144.7	139.2	0.031	0.025
17	Expert	709.4	804.8	757.1	777.7	944.9	861.3	0.926	0.921	0.9235	0.902	0.885	0.8935	95.4	167.2	0.005	0.017
18	Expert	1038.8	1120.3	1079.55	1146	1233.9	1189.95	0.969	0.918	0.9435	0.95	0.896	0.923	81.5	87.9	0.051	0.054
19	Expert	951.6	1037.3	994.45	1134.2	1264.1	1199.15	0.958	0.935	0.9465	0.873	0.844	0.8585	85.7	129.9	0.023	0.029
20	Expert	888.1	1013	950.55	904.8	1080.8	992.8	0.963	0.929	0.946	0.944	0.9	0.922	124.9	176	0.034	0.044
21	Expert	910.6	1003.9	957.25	1036.7	1121.5	1079.1	0.947	0.893	0.92	0.9	0.839	0.8695	93.3	84.8	0.054	0.061
22	Novice	1034.4	1161.2	1097.8	1146.8	1289.3	1218.05	0.919	0.901	0.91	0.866	0.838	0.852	126.8	142.5	0.018	0.028
23	Novice	936.3	1076.7	1006.5	1020.6	1178	1099.3	0.999	0.953	0.976	0.942	0.882	0.912	140.4	157.4	0.046	0.06
24	Novice	683.9	816.9	750.4	742.1	887.6	814.85	0.939	0.908	0.9235	0.859	0.811	0.835	133	145.5	0.031	0.048
25	Novice	999	1063	1031	1074.1	1179.4	1126.75	0.956	0.902	0.929	0.93	0.856	0.893	64	105.3	0.054	0.074
26	Novice	923.9	993	958.45	1027.1	1080.2	1053.65	0.923	0.918	0.9205	0.888	0.85	0.869	69.1	53.1	0.005	0.038
27	Novice	762.1	869.7	815.9	827.7	977.8	902.75	0.925	0.899	0.912	0.853	0.808	0.8305	107.6	150.1	0.026	0.045
28	Novice	936.4	1087.1	1011.75	1057.2	1232.1	1144.65	0.907	0.866	0.8865	0.862	0.811	0.8365	150.7	174.9	0.041	0.051
29	Novice	864.9	914.4	889.65	955.8	1023.4	989.6	0.958	0.94	0.949	0.866	0.817	0.8415	49.5	67.6	0.018	0.049
30	Novice	859.4	958.3	908.85	1071.2	1245.6	1158.4	0.876	0.844	0.86	0.784	0.742	0.763	98.9	174.4	0.032	0.042
31	Novice	905.7	1040.6	973.15	1153.6	1323.8	1238.7	0.976	0.933	0.9545	0.906	0.856	0.881	134.9	170.2	0.043	0.05
32	Novice	1055	1137.8	1096.4	1194.1	1317.8	1255.95	0.941	0.909	0.925	0.917	0.869	0.893	82.8	123.7	0.032	0.048
33	Novice	980.9	1146.6	1063.75	1048.2	1206.5	1127.35	0.893	0.869	0.881	0.751	0.714	0.7325	165.7	158.3	0.024	0.037
34	Novice	883.5	928.5	906	998.6	1062.1	1030.35	0.88	0.875	0.8775	0.843	0.829	0.836	45	63.5	0.005	0.014
35	Novice	1140.5	1238.5	1189.5	1260.6	1388.8	1324.7	0.905	0.855	0.88	0.811	0.749	0.78	98	128.2	0.05	0.062
36	Novice	829.8	1022.9	926.35	860.9	1079.5	970.2	0.955	0.919	0.937	0.876	0.835	0.8555	193.1	218.6	0.036	0.041
37	Novice	846.9	909	877.95	999.5	1089.9	1044.7	0.96	0.934	0.947	0.919	0.894	0.9065	62.1	90.4	0.026	0.025
38	Novice	926.8	1071.5	999.15	1060.3	1231.8	1146.05	0.942	0.897	0.9195	0.867	0.821	0.844	144.7	171.5	0.045	0.046
39	Novice	915.6	1069.3	992.45	1123.5	1292.7	1208.1	0.965	0.942	0.9535	0.899	0.866	0.8825	153.7	169.2	0.023	0.033
40	Novice	907.2	1052.3	979.75	1022.1	1178.2	1100.15	0.966	0.919	0.9425	0.888	0.834	0.861	145.1	156.1	0.047	0.054
41	Novice	993.9	1073.4	1033.65	1138.5	1184.8	1161.65	0.958	0.918	0.938	0.911	0.849	0.88	79.5	46.3	0.04	0.062
42	Novice	997.9	1042.9	1020.4	1213.7	1270.4	1242.05	0.957	0.919	0.938	0.907	0.877	0.892	45	56.7	0.038	0.03
