# Supplementary material for: Effects of mental fatigue on basketball-specific decision-making in basketball players of different skill levels: the mediating role of attentional control
Source: Front Psychol. 2026 May 22;17:1832492. doi: 10.3389/fpsyg.2026.1832492 (PMC13236490; doi:10.3389/fpsyg.2026.1832492)
Supplement: Supplementary file 6 [file Table_6.XLSX]

## Sheet: Sheet1
Serial Number	Group	Score after fatigue	Pre-fatigue score	Pre-condition score	Score after comparing the conditions
1	Expert	51	28	30	40
2	Expert	48	30	32	32
3	Expert	45	26	25	27
4	Expert	46	27	28	45
5	Expert	53	32	28	30
6	Expert	49	29	33	36
7	Expert	51	29	25	29
8	Expert	52	31	24	30
9	Expert	39	28	29	33
10	Expert	51	30	23	33
11	Expert	49	28	29	35
12	Expert	50	30	24	31
13	Expert	43	27	27	35
14	Expert	44	29	29	36
15	Expert	54	31	27	37
16	Expert	55	31	32	36
17	Expert	50	30	32	38
18	Expert	45	28	29	39
19	Expert	49	30	31	38
20	Expert	49	29	30	37
21	Expert	47	27	27	37
22	Novice	50	31	28	39
23	Novice	51	30	27	37
24	Novice	57	33	21	31
25	Novice	47	29	30	39
26	Novice	58	34	29	33
27	Novice	48	28	33	37
28	Novice	60	35	28	38
29	Novice	58	32	31	39
30	Novice	54	30	29	33
31	Novice	59	33	29	35
32	Novice	60	34	30	35
33	Novice	47	29	31	37
34	Novice	50	31	35	40
35	Novice	51	32	33	39
36	Novice	55	33	30	40
37	Novice	48	30	31	38
38	Novice	54	34	30	37
39	Novice	48	28	29	39
40	Novice	63	35	35	43
41	Novice	60	31	31	39
42	Novice	61	32	33	43
